# Supplementary material for: Adherence to the Planetary Health Diet Index and Obesity Indicators in the Brazilian Longitudinal Study of Adult Health (ELSA-Brasil)
Source: Nutrients. 2021 Oct 20;13(11):3691. doi: 10.3390/nu13113691 (PMC8625681; doi:10.3390/nu13113691)
Supplement: Supplementary file 1 [file nutrients-13-03691-s001.zip]

Archive with 1 entries (1 files):
- nutrients-1408916-supplementary.pdf
